# Supplementary material for: Investigating the role of P38, JNK and ERK in LPS induced hippocampal insulin resistance and spatial memory impairment: effects of insulin treatment
Source: EXCLI J. 2018 Aug 20;17:825–39. doi: 10.17179/excli2018-1387 (PMC6141830; doi:10.17179/excli2018-1387)
Supplement: Supplementary table 1 [file EXCLI-17-825-s-001.xlsx]

## Sheet: DAY1
	Independent Variable	Independent Variable	Independent Variable	Independent Variable	In zone
	Independent Variable	Independent Variable	Independent Variable	Independent Variable	Arena / Center-point
	Day	GROUP STUDY	NUMBER	Test Typye	Cumulative Duration
					s			CONT1	CONT2	CONT3	CONT4	CONT5	CONT6	CONT7	CONT8	CONT9	CONT10	CONT11	CONT12
Trial 1	1	CONTROL	1	Hidden platform	90.0548		trial 1	90.0548	60.993	11.1776	49.4818	25.4249	90.0548	5.105	47.4798	22.1217	13.8803	33.1992	86.6849
Trial 2	1	CONTROL	1	Hidden platform	18.4848		trial 2	18.4848	5.83905	43.8429	51.7173	32.6319	5.97251	90.0548	56.7889	3.4367	1.60157	4.93817	42.7418
Trial 3	1	CONTROL	1	Hidden platform	8.30813		trial 3	8.30813	10.6438	64.1962	10.0432	42.3081	3.57016	5.105	90.0548	9.04219	4.73797	13.2797	28.261
Trial 4	1	CONTROL	1	Hidden platform	41.9411		trial 4	41.9411	10.6104	30.4965	51.7173	42.3081	9.20902	5.105	34.734	9.94307	26.8596	66.9322	27.26
Trial 5	1	CONTROL	2	Hidden platform	60.993
Trial 6	1	CONTROL	2	Hidden platform	5.83905		average	39.6972	22.0216	37.4283	40.7399	35.6683	27.2016	26.3425	57.2644	11.1359	11.7699	29.5873	46.2369
Trial 7	1	CONTROL	2	Hidden platform	10.6438
Trial 8	1	CONTROL	2	Hidden platform	10.6104
Trial 9	1	CONTROL	3	Hidden platform	11.1776			39.6972	22.0216	37.4283	40.7399	35.6683	27.2016	26.3425	57.2644	11.1359	11.7699	29.5873	46.2369
Trial 10	1	CONTROL	3	Hidden platform	43.8429
Trial 11	1	CONTROL	3	Hidden platform	64.1962
Trial 12	1	CONTROL	3	Hidden platform	30.4965
Trial 13	1	CONTROL	4	Hidden platform	49.4818			DAY1
Trial 14	1	CONTROL	4	Hidden platform	51.7173		CONT1	39.6972
Trial 15	1	CONTROL	4	Hidden platform	10.0432		CONT2	22.0216
Trial 16	1	CONTROL	4	Hidden platform	51.7173		CONT3	37.4283
Trial 17	1	CONTROL	5	Hidden platform	25.4249		CONT4	40.7399
Trial 18	1	CONTROL	5	Hidden platform	32.6319		CONT5	35.6683
Trial 19	1	CONTROL	5	Hidden platform	42.3081		CONT6	27.2016
Trial 20	1	CONTROL	5	Hidden platform	42.3081		CONT7	26.3425
Trial 21	1	CONTROL	6	Hidden platform	90.0548		CONT8	57.2644
Trial 22	1	CONTROL	6	Hidden platform	5.97251		CONT9	11.1359
Trial 23	1	CONTROL	6	Hidden platform	3.57016		CONT10	11.7699
Trial 24	1	CONTROL	6	Hidden platform	9.20902		CONT11	29.5873
Trial 25	1	CONTROL	7	Hidden platform	5.105		CONT12	46.2369
Trial 26	1	CONTROL	7	Hidden platform	90.0548
Trial 27	1	CONTROL	7	Hidden platform	5.105
Trial 28	1	CONTROL	7	Hidden platform	5.105
Trial 29	1	CONTROL	8	Hidden platform	47.4798
Trial 30	1	CONTROL	8	Hidden platform	56.7889
Trial 31	1	CONTROL	8	Hidden platform	90.0548
Trial 32	1	CONTROL	8	Hidden platform	34.734
Trial 33	1	CONTROL	9	Hidden platform	22.1217
Trial 34	1	CONTROL	9	Hidden platform	3.4367
Trial 35	1	CONTROL	9	Hidden platform	9.04219
Trial 36	1	CONTROL	9	Hidden platform	9.94307
Trial 37	1	CONTROL	10	Hidden platform	13.8803
Trial 38	1	CONTROL	10	Hidden platform	1.60157
Trial 39	1	CONTROL	10	Hidden platform	4.73797
Trial 40	1	CONTROL	10	Hidden platform	26.8596
Trial 41	1	CONTROL	11	Hidden platform	33.1992
Trial 42	1	CONTROL	11	Hidden platform	4.93817
Trial 43	1	CONTROL	11	Hidden platform	13.2797
Trial 44	1	CONTROL	11	Hidden platform	66.9322
Trial 45	1	CONTROL	12	Hidden platform	86.6849
Trial 46	1	CONTROL	12	Hidden platform	42.7418
Trial 47	1	CONTROL	12	Hidden platform	28.261
Trial 48	1	CONTROL	12	Hidden platform	27.26

## Sheet: DAY2
	Independent Variable	Independent Variable	Independent Variable	Independent Variable	In zone
	Independent Variable	Independent Variable	Independent Variable	Independent Variable	Arena / Center-point
	Day	GROUP STUDY	NUMBER	Test Typye	Cumulative Duration
					s				CONT1	CONT2	CONT3	CONT4	CONT5	CONT6	CONT7	CONT8	CONT9	CONT10	CONT11	CONT12
Trial 1	2	CONTROL	1	Hidden platform	69.9018			trial 1	69.9018	60.5259	88.3865	7.90774	25.5584	25.4249	24.6908	17.684	31.0637	3.83709	18.4514	33.733
Trial 2	2	CONTROL	1	Hidden platform	14.948			trial 2	14.948	5.87242	21.5211	17.0834	10.577	8.00784	27.9607	45.311	6.07261	11.2777	4.67124	15.4818
Trial 3	2	CONTROL	1	Hidden platform	15.8822			trial 3	15.8822	14.2473	18.1511	2.60255	5.07163	6.40627	1.60157	8.80862	4.93817	30.4298	23.0559	10.8773
Trial 4	2	CONTROL	1	Hidden platform	4.9048			trial 4	4.9048	4.23748	31.6977	16.683	57.7565	15.6153	5.43866	31.0971	5.73895	32.8321	12.3121	7.47398
Trial 5	2	CONTROL	2	Hidden platform	60.5259
Trial 6	2	CONTROL	2	Hidden platform	5.87242			average	26.4092	21.2208	39.9391	11.0692	24.7409	13.8636	14.9229	25.7252	11.9534	19.5942	14.6227	16.8915
Trial 7	2	CONTROL	2	Hidden platform	14.2473
Trial 8	2	CONTROL	2	Hidden platform	4.23748
Trial 9	2	CONTROL	3	Hidden platform	88.3865
Trial 10	2	CONTROL	3	Hidden platform	21.5211					DAY2
Trial 11	2	CONTROL	3	Hidden platform	18.1511				CONT1	26.4092
Trial 12	2	CONTROL	3	Hidden platform	31.6977				CONT2	21.2208
Trial 13	2	CONTROL	4	Hidden platform	7.90774				CONT3	39.9391
Trial 14	2	CONTROL	4	Hidden platform	17.0834				CONT4	11.0692
Trial 15	2	CONTROL	4	Hidden platform	2.60255				CONT5	24.7409
Trial 16	2	CONTROL	4	Hidden platform	16.683				CONT6	13.8636
Trial 17	2	CONTROL	5	Hidden platform	25.5584				CONT7	14.9229
Trial 18	2	CONTROL	5	Hidden platform	10.577				CONT8	25.7252
Trial 19	2	CONTROL	5	Hidden platform	5.07163				CONT9	11.9534
Trial 20	2	CONTROL	5	Hidden platform	57.7565				CONT10	19.5942
Trial 21	2	CONTROL	6	Hidden platform	25.4249				CONT11	14.6227
Trial 22	2	CONTROL	6	Hidden platform	8.00784				CONT12	16.8915
Trial 23	2	CONTROL	6	Hidden platform	6.40627
Trial 24	2	CONTROL	6	Hidden platform	15.6153
Trial 25	2	CONTROL	7	Hidden platform	24.6908
Trial 26	2	CONTROL	7	Hidden platform	27.9607
Trial 27	2	CONTROL	7	Hidden platform	1.60157
Trial 28	2	CONTROL	7	Hidden platform	5.43866
Trial 29	2	CONTROL	8	Hidden platform	17.684
Trial 30	2	CONTROL	8	Hidden platform	45.311
Trial 31	2	CONTROL	8	Hidden platform	8.80862
Trial 32	2	CONTROL	8	Hidden platform	31.0971
Trial 33	2	CONTROL	9	Hidden platform	31.0637
Trial 34	2	CONTROL	9	Hidden platform	6.07261
Trial 35	2	CONTROL	9	Hidden platform	4.93817
Trial 36	2	CONTROL	9	Hidden platform	5.73895
Trial 37	2	CONTROL	10	Hidden platform	3.83709
Trial 38	2	CONTROL	10	Hidden platform	11.2777
Trial 39	2	CONTROL	10	Hidden platform	30.4298
Trial 40	2	CONTROL	10	Hidden platform	32.8321
Trial 41	2	CONTROL	11	Hidden platform	18.4514
Trial 42	2	CONTROL	11	Hidden platform	4.67124
Trial 43	2	CONTROL	11	Hidden platform	23.0559
Trial 44	2	CONTROL	11	Hidden platform	12.3121
Trial 45	2	CONTROL	12	Hidden platform	33.733
Trial 46	2	CONTROL	12	Hidden platform	15.4818
Trial 47	2	CONTROL	12	Hidden platform	10.8773
Trial 48	2	CONTROL	12	Hidden platform	7.47398

## Sheet: DAY3
	Independent Variable	Independent Variable	Independent Variable	Independent Variable	In zone
	Independent Variable	Independent Variable	Independent Variable	Independent Variable	Arena / Center-point
	Day	GROUP STUDY	NUMBER	Test Typye	Cumulative Duration
					s			CONT1	CONT2	CONT3	CONT4	CONT5	CONT6	CONT7	CONT8	CONT9	CONT10	CONT11	CONT12
Trial 1	3	CONTROL	1	Hidden platform	38.1373		trial 1	38.1373	51.9842	90.0548	8.70853	85.4503	7.60745	14.314	16.1491	16.1825	5.53876	10.944	4.70461
Trial 2	3	CONTROL	1	Hidden platform	9.44258		trial 2	9.44258	5.40529	2.53582	4.63787	26.1589	6.53974	7.60745	2.80274	5.27183	8.20804	5.43866	17.05
Trial 3	3	CONTROL	1	Hidden platform	6.70657		trial 3	6.70657	5.50539	76.8085	2.60255	18.4848	7.27379	19.4524	8.64179	3.80372	2.76938	4.33758	6.94013
Trial 4	3	CONTROL	1	Hidden platform	15.1482		trial 4	15.1482	5.03827	10.944	16.7497	9.40921	9.64277	9.67614	10.7439	8.64179	18.051	6.63983	6.33954
Trial 5	3	CONTROL	2	Hidden platform	51.9842
Trial 6	3	CONTROL	2	Hidden platform	5.40529		average	17.3587	16.9833	45.0858	8.17466	34.8758	7.76594	12.7625	9.58438	8.47496	8.64179	6.84002	8.75857
Trial 7	3	CONTROL	2	Hidden platform	5.50539
Trial 8	3	CONTROL	2	Hidden platform	5.03827
Trial 9	3	CONTROL	3	Hidden platform	90.0548
Trial 10	3	CONTROL	3	Hidden platform	2.53582
Trial 11	3	CONTROL	3	Hidden platform	76.8085			DAY3
Trial 12	3	CONTROL	3	Hidden platform	10.944		CONT1	17.3587
Trial 13	3	CONTROL	4	Hidden platform	8.70853		CONT2	16.9833
Trial 14	3	CONTROL	4	Hidden platform	4.63787		CONT3	45.0858
Trial 15	3	CONTROL	4	Hidden platform	2.60255		CONT4	8.17466
Trial 16	3	CONTROL	4	Hidden platform	16.7497		CONT5	34.8758
Trial 17	3	CONTROL	5	Hidden platform	85.4503		CONT6	7.76594
Trial 18	3	CONTROL	5	Hidden platform	26.1589		CONT7	12.7625
Trial 19	3	CONTROL	5	Hidden platform	18.4848		CONT8	9.58438
Trial 20	3	CONTROL	5	Hidden platform	9.40921		CONT9	8.47496
Trial 21	3	CONTROL	6	Hidden platform	7.60745		CONT10	8.64179
Trial 22	3	CONTROL	6	Hidden platform	6.53974		CONT11	6.84002
Trial 23	3	CONTROL	6	Hidden platform	7.27379		CONT12	8.75857
Trial 24	3	CONTROL	6	Hidden platform	9.64277
Trial 25	3	CONTROL	7	Hidden platform	14.314
Trial 26	3	CONTROL	7	Hidden platform	7.60745
Trial 27	3	CONTROL	7	Hidden platform	19.4524
Trial 28	3	CONTROL	7	Hidden platform	9.67614
Trial 29	3	CONTROL	8	Hidden platform	16.1491
Trial 30	3	CONTROL	8	Hidden platform	2.80274
Trial 31	3	CONTROL	8	Hidden platform	8.64179
Trial 32	3	CONTROL	8	Hidden platform	10.7439
Trial 33	3	CONTROL	9	Hidden platform	16.1825
Trial 34	3	CONTROL	9	Hidden platform	5.27183
Trial 35	3	CONTROL	9	Hidden platform	3.80372
Trial 36	3	CONTROL	9	Hidden platform	8.64179
Trial 37	3	CONTROL	10	Hidden platform	5.53876
Trial 38	3	CONTROL	10	Hidden platform	8.20804
Trial 39	3	CONTROL	10	Hidden platform	2.76938
Trial 40	3	CONTROL	10	Hidden platform	18.051
Trial 41	3	CONTROL	11	Hidden platform	10.944
Trial 42	3	CONTROL	11	Hidden platform	5.43866
Trial 43	3	CONTROL	11	Hidden platform	4.33758
Trial 44	3	CONTROL	11	Hidden platform	6.63983
Trial 45	3	CONTROL	12	Hidden platform	4.70461
Trial 46	3	CONTROL	12	Hidden platform	17.05
Trial 47	3	CONTROL	12	Hidden platform	6.94013
Trial 48	3	CONTROL	12	Hidden platform	6.33954
