# Supplementary material for: Investigating the role of P38, JNK and ERK in LPS induced hippocampal insulin resistance and spatial memory impairment: effects of insulin treatment
Source: EXCLI J. 2018 Aug 20;17:825–39. doi: 10.17179/excli2018-1387 (PMC6141830; doi:10.17179/excli2018-1387)
Supplement: Supplementary table 2 [file EXCLI-17-825-s-002.xlsx]

## Sheet: DAY1
	Independent Variable	Independent Variable	Independent Variable	Independent Variable	In zone
	Independent Variable	Independent Variable	Independent Variable	Independent Variable	Arena / Center-point
	Day	GROUP STUDY	NUMBER	Test Typye	Cumulative Duration
					s
Trial 1	1	LPS	1	Hidden platform	23.6899				LPS 1	LPS 2	LPS 3	LPS 4	LPS 5	LPS 6	LPS 7	LPS 8	LPS 9	LPS 10
Trial 2	1	LPS	1	Hidden platform	89.6878			trial 1	23.6899	90.0548	90.0548	19.5858	82.1805	31.0304	88.8203	24.3905	61.8939	65.0921
Trial 3	1	LPS	1	Hidden platform	76.7418			trial 2	89.6878	89.9547	90.0548	27.0598	39.8724	2.06869	87.3522	28.4612	90.0548	90.0548
Trial 4	1	LPS	1	Hidden platform	90.0548			trial 3	76.7418	82.1805	85.2835	14.4808	51.417	3.87046	18.6516	7.34052	90.0548	90.0548
Trial 5	1	LPS	2	Hidden platform	90.0548			trial 4	90.0548	89.7879	75.6407	10.8106	10.0765	9.34248	18.9185	45.7448	76.1412	55.6929
Trial 6	1	LPS	2	Hidden platform	89.9547
Trial 7	1	LPS	2	Hidden platform	82.1805			average	70.0436	87.9945	85.2584	17.9843	45.8866	11.578	53.4357	26.4843	79.5362	75.2237
Trial 8	1	LPS	2	Hidden platform	89.7879
Trial 9	1	LPS	3	Hidden platform	90.0548
Trial 10	1	LPS	3	Hidden platform	90.0548				70.0436	87.9945	85.2584	17.9843	45.8866	11.578	53.4357	26.4843	79.5362	75.2237
Trial 11	1	LPS	3	Hidden platform	85.2835
Trial 12	1	LPS	3	Hidden platform	75.6407
Trial 13	1	LPS	4	Hidden platform	19.5858			DAY1
Trial 14	1	LPS	4	Hidden platform	27.0598		LPS 1	70.0436
Trial 15	1	LPS	4	Hidden platform	14.4808		LPS 2	87.9945
Trial 16	1	LPS	4	Hidden platform	10.8106		LPS 3	85.2584
Trial 17	1	LPS	5	Hidden platform	82.1805		LPS 4	17.9843
Trial 18	1	LPS	5	Hidden platform	39.8724		LPS 5	45.8866
Trial 19	1	LPS	5	Hidden platform	51.417		LPS 6	11.578
Trial 20	1	LPS	5	Hidden platform	10.0765		LPS 7	53.4357
Trial 21	1	LPS	6	Hidden platform	31.0304		LPS 8	26.4843
Trial 22	1	LPS	6	Hidden platform	2.06869		LPS 9	79.5362
Trial 23	1	LPS	6	Hidden platform	3.87046		LPS 10	75.2237
Trial 24	1	LPS	6	Hidden platform	9.34248
Trial 25	1	LPS	7	Hidden platform	88.8203
Trial 26	1	LPS	7	Hidden platform	87.3522
Trial 27	1	LPS	7	Hidden platform	18.6516
Trial 28	1	LPS	7	Hidden platform	18.9185
Trial 29	1	LPS	8	Hidden platform	24.3905
Trial 30	1	LPS	8	Hidden platform	28.4612
Trial 31	1	LPS	8	Hidden platform	7.34052
Trial 32	1	LPS	8	Hidden platform	45.7448
Trial 33	1	LPS	9	Hidden platform	61.8939
Trial 34	1	LPS	9	Hidden platform	90.0548
Trial 35	1	LPS	9	Hidden platform	90.0548
Trial 36	1	LPS	9	Hidden platform	76.1412
Trial 37	1	LPS	10	Hidden platform	65.0921
Trial 38	1	LPS	10	Hidden platform	90.0548
Trial 39	1	LPS	10	Hidden platform	90.0548
Trial 40	1	LPS	10	Hidden platform	55.6929

## Sheet: DAY2
	Independent Variable	Independent Variable	Independent Variable	Independent Variable	In zone
	Independent Variable	Independent Variable	Independent Variable	Independent Variable	Arena / Center-point
	Day	GROUP STUDY	NUMBER	Test Typye	Cumulative Duration
					s
Trial 1	2	LPS	1	Hidden platform	90.0548			LPS 1	LPS 2	LPS 3	LPS 4	LPS 5	LPS 6	LPS 7	LPS 8	LPS 9	LPS 10
Trial 2	2	LPS	1	Hidden platform	89.3541		trial 1	90.0548	80.6123	42.7418	40.7733	76.4749	70.6025	55.3208	90.0548	90.0548	86.9852
Trial 3	2	LPS	1	Hidden platform	89.3875		trial 2	89.3541	90.0548	90.0548	3.87046	64.73	15.5152	8.20804	7.20706	89.0539	81.68
Trial 4	2	LPS	1	Hidden platform	83.048		trial 3	89.3875	50.683	89.2874	4.53778	9.07555	2.40235	17.9509	4.33758	87.3522	73.4052
Trial 5	2	LPS	2	Hidden platform	80.6123		trial 4	83.048	12.2453	87.0519	3.63689	14.7811	11.8116	6.53974	20.053	18.2846	64.3964
Trial 6	2	LPS	2	Hidden platform	90.0548
Trial 7	2	LPS	2	Hidden platform	50.683		average	87.9611	58.3988	77.284	13.2046	41.2654	25.0829	22.0049	30.4131	71.1864	76.6167
Trial 8	2	LPS	2	Hidden platform	12.2453
Trial 9	2	LPS	3	Hidden platform	42.7418
Trial 10	2	LPS	3	Hidden platform	90.0548
Trial 11	2	LPS	3	Hidden platform	89.2874			DAY2
Trial 12	2	LPS	3	Hidden platform	87.0519		LPS 1	87.9611
Trial 13	2	LPS	4	Hidden platform	40.7733		LPS 2	58.3988
Trial 14	2	LPS	4	Hidden platform	3.87046		LPS 3	77.284
Trial 15	2	LPS	4	Hidden platform	4.53778		LPS 4	13.2046
Trial 16	2	LPS	4	Hidden platform	3.63689		LPS 5	41.2654
Trial 17	2	LPS	5	Hidden platform	76.4749		LPS 6	25.0829
Trial 18	2	LPS	5	Hidden platform	64.73		LPS 7	22.0049
Trial 19	2	LPS	5	Hidden platform	9.07555		LPS 8	30.4131
Trial 20	2	LPS	5	Hidden platform	14.7811		LPS 9	71.1864
Trial 21	2	LPS	6	Hidden platform	70.6025		LPS 10	76.6167
Trial 22	2	LPS	6	Hidden platform	15.5152
Trial 23	2	LPS	6	Hidden platform	2.40235
Trial 24	2	LPS	6	Hidden platform	11.8116
Trial 25	2	LPS	7	Hidden platform	55.3208
Trial 26	2	LPS	7	Hidden platform	8.20804
Trial 27	2	LPS	7	Hidden platform	17.9509
Trial 28	2	LPS	7	Hidden platform	6.53974
Trial 29	2	LPS	8	Hidden platform	90.0548
Trial 30	2	LPS	8	Hidden platform	7.20706
Trial 31	2	LPS	8	Hidden platform	4.33758
Trial 32	2	LPS	8	Hidden platform	20.053
Trial 33	2	LPS	9	Hidden platform	90.0548
Trial 34	2	LPS	9	Hidden platform	89.0539
Trial 35	2	LPS	9	Hidden platform	87.3522
Trial 36	2	LPS	9	Hidden platform	18.2846
Trial 37	2	LPS	10	Hidden platform	86.9852
Trial 38	2	LPS	10	Hidden platform	81.68
Trial 39	2	LPS	10	Hidden platform	73.4052
Trial 40	2	LPS	10	Hidden platform	64.3964

## Sheet: DAY3
	Independent Variable	Independent Variable	Independent Variable	Independent Variable	In zone
	Independent Variable	Independent Variable	Independent Variable	Independent Variable	Arena / Center-point
	Day	GROUP STUDY	NUMBER	Test Typye	Cumulative Duration
					s
Trial 1	3	LPS	1	Hidden platform	36.2355
Trial 2	3	LPS	1	Hidden platform	83.6819
Trial 3	3	LPS	1	Hidden platform	10.844				LPS 1	LPS 2	LPS 3	LPS 4	LPS 5	LPS 6	LPS 7	LPS 8	LPS 9	LPS 10
Trial 4	3	LPS	1	Hidden platform	17.4504			trial 1	36.2355	31.3784	81.8802	10.7105	8.4416	20.6536	8.4416	4.30421	5.70559	30.3964
Trial 5	3	LPS	2	Hidden platform	31.3784			trial 2	83.6819	15.3573	8.4416	3.30323	6.53974	15.4818	8.4416	7.97447	2.63591	14.2473
Trial 6	3	LPS	2	Hidden platform	15.3573			trial 3	10.844	26.8602	5.30519	3.30323	2.73601	28.1609	8.84199	4.43768	3.63689	26.8602
Trial 7	3	LPS	2	Hidden platform	26.8602			trial 4	17.4504	20.8552	4.13738	3.63689	3.26987	18.1511	5.53876	6.6732	6.50637	22.8552
Trial 8	3	LPS	2	Hidden platform	20.8552
Trial 9	3	LPS	3	Hidden platform	81.8802			average	37.053	23.6128	24.9411	5.23846	5.24681	20.6119	7.81599	5.84739	4.62119	23.5898
Trial 10	3	LPS	3	Hidden platform	8.4416
Trial 11	3	LPS	3	Hidden platform	5.30519
Trial 12	3	LPS	3	Hidden platform	4.13738
Trial 13	3	LPS	4	Hidden platform	10.7105
Trial 14	3	LPS	4	Hidden platform	3.30323				DAY3
Trial 15	3	LPS	4	Hidden platform	3.30323			LPS 1	37.053
Trial 16	3	LPS	4	Hidden platform	3.63689			LPS 2	23.6128
Trial 17	3	LPS	5	Hidden platform	8.4416			LPS 3	24.9411
Trial 18	3	LPS	5	Hidden platform	6.53974			LPS 4	5.23846
Trial 19	3	LPS	5	Hidden platform	2.73601			LPS 5	5.24681
Trial 20	3	LPS	5	Hidden platform	3.26987			LPS 6	20.6119
Trial 21	3	LPS	6	Hidden platform	20.6536			LPS 7	7.81599
Trial 22	3	LPS	6	Hidden platform	15.4818			LPS 8	5.84739
Trial 23	3	LPS	6	Hidden platform	28.1609			LPS 9	4.62119
Trial 24	3	LPS	6	Hidden platform	18.1511			LPS 10	23.5898
Trial 25	3	LPS	7	Hidden platform	8.4416
Trial 26	3	LPS	7	Hidden platform	8.4416
Trial 27	3	LPS	7	Hidden platform	8.84199
Trial 28	3	LPS	7	Hidden platform	5.53876
Trial 29	3	LPS	8	Hidden platform	4.30421
Trial 30	3	LPS	8	Hidden platform	7.97447
Trial 31	3	LPS	8	Hidden platform	4.43768
Trial 32	3	LPS	8	Hidden platform	6.6732
Trial 33	3	LPS	9	Hidden platform	5.70559
Trial 34	3	LPS	9	Hidden platform	2.63591
Trial 35	3	LPS	9	Hidden platform	3.63689
Trial 36	3	LPS	9	Hidden platform	6.50637
Trial 37	3	LPS	10	Hidden platform	32.4586
Trial 38	3	LPS	10	Hidden platform	16.2382
Trial 39	3	LPS	10	Hidden platform	30.9567
Trial 40	3	LPS	10	Hidden platform	24.8577
