# Supplementary material for: Investigating the role of P38, JNK and ERK in LPS induced hippocampal insulin resistance and spatial memory impairment: effects of insulin treatment
Source: EXCLI J. 2018 Aug 20;17:825–39. doi: 10.17179/excli2018-1387 (PMC6141830; doi:10.17179/excli2018-1387)
Supplement: Supplementary table 3 [file EXCLI-17-825-s-003.xlsx]

## Sheet: DAY1
	Independent Variable	Independent Variable	Independent Variable	Independent Variable	In zone
	Independent Variable	Independent Variable	Independent Variable	Independent Variable	Arena / Center-point
	Day	GROUP STUDY	NUMBER	Test Typye	Cumulative Duration
					s				L+IN 1	L+IN 2	L+IN 3	L+IN 4	L+IN 5	L+IN 6	L+IN 7	L+IN 8	L+IN 9	L+IN 10	L+IN 11
Trial 1	1	LPS+INSULIN	1	Hidden platform		20.3866		trial 1	20.3866	28.1943	31.998	54.6869	23.2895	28.5947	88.0862	70.836	21.0539	57.4563	90.0548
Trial 2	1	LPS+INSULIN	1	Hidden platform		53.5858		trial 2	53.5858	88.9871	9.17565	25.9587	3.63689	21.3876	81.1461	39.4052	15.0814	33.366	3.93719
Trial 3	1	LPS+INSULIN	1	Hidden platform		10.6771		trial 3	10.6771	50.4828	23.0893	55.2541	17.05	7.90774	8.20804	42.8086	7.04023	25.0245	15.6153
Trial 4	1	LPS+INSULIN	1	Hidden platform		3.16977		trial 4	3.16977	78.7438	42.8419	42.3748	11.9117	10.5437	53.2855	30.5299	30.1962	57.4563	90.0548
Trial 5	1	LPS+INSULIN	2	Hidden platform		28.1943
Trial 6	1	LPS+INSULIN	2	Hidden platform		88.9871		average	21.9548	61.602	26.7762	44.5686	13.972	17.1084	57.6815	45.8949	18.3429	43.3258	49.9155
Trial 7	1	LPS+INSULIN	2	Hidden platform		50.4828
Trial 8	1	LPS+INSULIN	2	Hidden platform		78.7438
Trial 9	1	LPS+INSULIN	3	Hidden platform		31.998
Trial 10	1	LPS+INSULIN	3	Hidden platform		9.17565
Trial 11	1	LPS+INSULIN	3	Hidden platform		23.0893				DAY1
Trial 12	1	LPS+INSULIN	3	Hidden platform		42.8419			L+IN 1	21.9548
Trial 13	1	LPS+INSULIN	4	Hidden platform		54.6869			L+IN 2	61.602
Trial 14	1	LPS+INSULIN	4	Hidden platform		25.9587			L+IN 3	26.7762
Trial 15	1	LPS+INSULIN	4	Hidden platform		55.2541			L+IN 4	44.5686
Trial 16	1	LPS+INSULIN	4	Hidden platform		42.3748			L+IN 5	13.972
Trial 17	1	LPS+INSULIN	5	Hidden platform		23.2895			L+IN 6	17.1084
Trial 18	1	LPS+INSULIN	5	Hidden platform		3.63689			L+IN 7	57.6815
Trial 19	1	LPS+INSULIN	5	Hidden platform		17.05			L+IN 8	45.8949
Trial 20	1	LPS+INSULIN	5	Hidden platform		11.9117			L+IN 9	18.3429
Trial 21	1	LPS+INSULIN	6	Hidden platform		28.5947			L+IN 10	43.3258
Trial 22	1	LPS+INSULIN	6	Hidden platform		21.3876			L+IN 11	49.9155
Trial 23	1	LPS+INSULIN	6	Hidden platform		7.90774
Trial 24	1	LPS+INSULIN	6	Hidden platform		10.5437
Trial 25	1	LPS+INSULIN	7	Hidden platform		88.0862
Trial 26	1	LPS+INSULIN	7	Hidden platform		81.1461
Trial 27	1	LPS+INSULIN	7	Hidden platform		8.20804
Trial 28	1	LPS+INSULIN	7	Hidden platform		53.2855
Trial 29	1	LPS+INSULIN	8	Hidden platform		70.836
Trial 30	1	LPS+INSULIN	8	Hidden platform		39.4052
Trial 31	1	LPS+INSULIN	8	Hidden platform		42.8086
Trial 32	1	LPS+INSULIN	8	Hidden platform		30.5299
Trial 33	1	LPS+INSULIN	9	Hidden platform		21.0539
Trial 34	1	LPS+INSULIN	9	Hidden platform		15.0814
Trial 35	1	LPS+INSULIN	9	Hidden platform		7.04023
Trial 36	1	LPS+INSULIN	9	Hidden platform		30.1962
Trial 37	1	LPS+INSULIN	10	Hidden platform		57.4563
Trial 38	1	LPS+INSULIN	10	Hidden platform		33.366
Trial 39	1	LPS+INSULIN	10	Hidden platform		25.0245
Trial 40	1	LPS+INSULIN	10	Hidden platform		57.4563
Trial 41	1	LPS+INSULIN	11	Hidden platform		90.0548
Trial 42	1	LPS+INSULIN	11	Hidden platform		3.93719
Trial 43	1	LPS+INSULIN	11	Hidden platform		15.6153
Trial 44	1	LPS+INSULIN	11	Hidden platform		90.0548

## Sheet: DAY2
	Independent Variable	Independent Variable	Independent Variable	Independent Variable	In zone
	Independent Variable	Independent Variable	Independent Variable	Independent Variable	Arena / Center-point
	Day	GROUP STUDY	NUMBER	Test Typye	Cumulative Duration				L+IN 1	L+IN 2	L+IN 3	L+IN 4	L+IN 5	L+IN 6	L+IN 7	L+IN 8	L+IN 9	L+IN 10	L+IN 11
					s			trial 1	32.4003	16.4828	32.365	3.26987	9.74287	4.93817	86.3846	90.0548	8.4416	45.3778	34
Trial 1	2	LPS+INSULIN	1	Hidden platform	32.4003			trial 2	26.1872	10.9774	5.93915	6.43964	22.789	3.60353	20.0196	4.57114	15.9489	12.9126	28.7281
Trial 2	2	LPS+INSULIN	1	Hidden platform	26.1872			trial 3	30.4157	13.4131	8.60843	2.93621	3.90382	15.8488	58.4572	13.0461	5.60549	6.97349	15.0481
Trial 3	2	LPS+INSULIN	1	Hidden platform	30.4157			trial 4	7.40221	13.0127	11.7448	25.0245	5.40529	6.94013	87.6525	7.24042	4.17075	12.9126	34
Trial 4	2	LPS+INSULIN	1	Hidden platform	7.40221
Trial 5	2	LPS+INSULIN	2	Hidden platform	16.4828			average	24.1014	13.4715	14.6643	9.41756	10.4602	7.83266	63.1285	28.7281	8.54168	19.5441	27.9441
Trial 6	2	LPS+INSULIN	2	Hidden platform	10.9774
Trial 7	2	LPS+INSULIN	2	Hidden platform	13.4131
Trial 8	2	LPS+INSULIN	2	Hidden platform	13.0127
Trial 9	2	LPS+INSULIN	3	Hidden platform	32.365
Trial 10	2	LPS+INSULIN	3	Hidden platform	5.93915
Trial 11	2	LPS+INSULIN	3	Hidden platform	8.60843				DAY2
Trial 12	2	LPS+INSULIN	3	Hidden platform	11.7448			L+IN 1	24.1014
Trial 13	2	LPS+INSULIN	4	Hidden platform	3.26987			L+IN 2	13.4715
Trial 14	2	LPS+INSULIN	4	Hidden platform	6.43964			L+IN 3	14.6643
Trial 15	2	LPS+INSULIN	4	Hidden platform	2.93621			L+IN 4	9.41756
Trial 16	2	LPS+INSULIN	4	Hidden platform	25.0245			L+IN 5	10.4602
Trial 17	2	LPS+INSULIN	5	Hidden platform	9.74287			L+IN 6	7.83266
Trial 18	2	LPS+INSULIN	5	Hidden platform	22.789			L+IN 7	63.1285
Trial 19	2	LPS+INSULIN	5	Hidden platform	3.90382			L+IN 8	28.7281
Trial 20	2	LPS+INSULIN	5	Hidden platform	5.40529			L+IN 9	8.54168
Trial 21	2	LPS+INSULIN	6	Hidden platform	4.93817			L+IN 10	19.5441
Trial 22	2	LPS+INSULIN	6	Hidden platform	3.60353			L+IN 11	27.9441
Trial 23	2	LPS+INSULIN	6	Hidden platform	15.8488
Trial 24	2	LPS+INSULIN	6	Hidden platform	6.94013
Trial 25	2	LPS+INSULIN	7	Hidden platform	86.3846
Trial 26	2	LPS+INSULIN	7	Hidden platform	20.0196
Trial 27	2	LPS+INSULIN	7	Hidden platform	58.4572
Trial 28	2	LPS+INSULIN	7	Hidden platform	87.6525
Trial 29	2	LPS+INSULIN	8	Hidden platform	90.0548
Trial 30	2	LPS+INSULIN	8	Hidden platform	4.57114
Trial 31	2	LPS+INSULIN	8	Hidden platform	13.0461
Trial 32	2	LPS+INSULIN	8	Hidden platform	7.24042
Trial 33	2	LPS+INSULIN	9	Hidden platform	8.4416
Trial 34	2	LPS+INSULIN	9	Hidden platform	15.9489
Trial 35	2	LPS+INSULIN	9	Hidden platform	5.60549
Trial 36	2	LPS+INSULIN	9	Hidden platform	4.17075
Trial 37	2	LPS+INSULIN	10	Hidden platform	45.3778
Trial 38	2	LPS+INSULIN	10	Hidden platform	12.9126
Trial 39	2	LPS+INSULIN	10	Hidden platform	6.97349
Trial 40	2	LPS+INSULIN	10	Hidden platform	12.9126
Trial 41	2	LPS+INSULIN	11	Hidden platform	34
Trial 42	2	LPS+INSULIN	11	Hidden platform	28.7281
Trial 43	2	LPS+INSULIN	11	Hidden platform	15.0481
Trial 44	2	LPS+INSULIN	11	Hidden platform	34

## Sheet: DAY3
	Independent Variable	Independent Variable	Independent Variable	Independent Variable	In zone
	Independent Variable	Independent Variable	Independent Variable	Independent Variable	Arena / Center-point
	Day	GROUP STUDY	NUMBER	Test Typye	Cumulative Duration				L+IN 1	L+IN 2	L+IN 3	L+IN 4	L+IN 5	L+IN 6	L+IN 7	L+IN 8	L+IN 9	L+IN 10	L+IN 11
					s			trial 1	6.50637	14.1806	32.6987	8.84199	5.43866	14.4475	22.7556	5.60549	6.73993	36.102	10.3768
Trial 1	3	LPS+INSULIN	1	Hidden platform		6.50637		trial 2	8.20804	6.6732	3.60353	3.93719	7.57408	9.9097	36.5691	6.20608	27.6604	3.47006	4.40431
Trial 2	3	LPS+INSULIN	1	Hidden platform		8.20804		trial 3	12.8125	58.8576	12.0785	3.3366	6.23944	3.80372	4.73797	25.3582	4.13738	4.83807	3.57016
Trial 3	3	LPS+INSULIN	1	Hidden platform		12.8125		trial 4	4.8047	15.8822	13.3464	13.3464	19.1854	5.83905	6.73993	3.20314	3.63689	11.1109	5.93915
Trial 4	3	LPS+INSULIN	1	Hidden platform		4.8047
Trial 5	3	LPS+INSULIN	2	Hidden platform		14.1806		average	8.0829	23.8984	15.4318	7.36555	9.6094	8.49999	17.7006	10.0932	10.5436	13.8803	6.0726
Trial 6	3	LPS+INSULIN	2	Hidden platform		6.6732
Trial 7	3	LPS+INSULIN	2	Hidden platform		58.8576
Trial 8	3	LPS+INSULIN	2	Hidden platform		15.8822
Trial 9	3	LPS+INSULIN	3	Hidden platform		32.6987
Trial 10	3	LPS+INSULIN	3	Hidden platform		3.60353
Trial 11	3	LPS+INSULIN	3	Hidden platform		12.0785				DAY3
Trial 12	3	LPS+INSULIN	3	Hidden platform		13.3464			L+IN 1	8.0829
Trial 13	3	LPS+INSULIN	4	Hidden platform		8.84199			L+IN 2	23.8984
Trial 14	3	LPS+INSULIN	4	Hidden platform		3.93719			L+IN 3	15.4318
Trial 15	3	LPS+INSULIN	4	Hidden platform		3.3366			L+IN 4	7.36555
Trial 16	3	LPS+INSULIN	4	Hidden platform		13.3464			L+IN 5	9.6094
Trial 17	3	LPS+INSULIN	5	Hidden platform		5.43866			L+IN 6	8.49999
Trial 18	3	LPS+INSULIN	5	Hidden platform		7.57408			L+IN 7	17.7006
Trial 19	3	LPS+INSULIN	5	Hidden platform		6.23944			L+IN 8	10.0932
Trial 20	3	LPS+INSULIN	5	Hidden platform		19.1854			L+IN 9	10.5436
Trial 21	3	LPS+INSULIN	6	Hidden platform		14.4475			L+IN 10	13.8803
Trial 22	3	LPS+INSULIN	6	Hidden platform		9.9097			L+IN 11	6.0726
Trial 23	3	LPS+INSULIN	6	Hidden platform		3.80372
Trial 24	3	LPS+INSULIN	6	Hidden platform		5.83905
Trial 25	3	LPS+INSULIN	7	Hidden platform		22.7556
Trial 26	3	LPS+INSULIN	7	Hidden platform		36.5691
Trial 27	3	LPS+INSULIN	7	Hidden platform		4.73797
Trial 28	3	LPS+INSULIN	7	Hidden platform		6.73993
Trial 29	3	LPS+INSULIN	8	Hidden platform		5.60549
Trial 30	3	LPS+INSULIN	8	Hidden platform		6.20608
Trial 31	3	LPS+INSULIN	8	Hidden platform		25.3582
Trial 32	3	LPS+INSULIN	8	Hidden platform		3.20314
Trial 33	3	LPS+INSULIN	9	Hidden platform		6.73993
Trial 34	3	LPS+INSULIN	9	Hidden platform		27.6604
Trial 35	3	LPS+INSULIN	9	Hidden platform		4.13738
Trial 36	3	LPS+INSULIN	9	Hidden platform		3.63689
Trial 37	3	LPS+INSULIN	10	Hidden platform		36.102
Trial 38	3	LPS+INSULIN	10	Hidden platform		3.47006
Trial 39	3	LPS+INSULIN	10	Hidden platform		4.83807
Trial 40	3	LPS+INSULIN	10	Hidden platform		11.1109
Trial 41	3	LPS+INSULIN	11	Hidden platform		10.3768
Trial 42	3	LPS+INSULIN	11	Hidden platform		4.40431
Trial 43	3	LPS+INSULIN	11	Hidden platform		3.57016
Trial 44	3	LPS+INSULIN	11	Hidden platform		5.93915
