# Supplementary material for: Investigating the role of P38, JNK and ERK in LPS induced hippocampal insulin resistance and spatial memory impairment: effects of insulin treatment
Source: EXCLI J. 2018 Aug 20;17:825–39. doi: 10.17179/excli2018-1387 (PMC6141830; doi:10.17179/excli2018-1387)
Supplement: Supplementary table 4 [file EXCLI-17-825-s-004.xlsx]

## Sheet: DAY1
	Independent Variable	Independent Variable	Independent Variable	Independent Variable	In zone
	Independent Variable	Independent Variable	Independent Variable	Independent Variable	Arena / Center-point
	Day	GROUP STUDY	NUMBER	Test Typye	Cumulative Duration
					s				Insulin 1	Insulin 2	Insulin 3	Insulin 4	Insulin 5	Insulin 6	Insulin 7	Insulin 8
Trial 1	1	INSULIN	1	Hidden platform	7.10696			trial 1	7.10696	48.7477	77.5092	53.9528	17.5839	85.784	49.2148	48.047
Trial 2	1	INSULIN	1	Hidden platform	50.4494			trial 2	50.4494	9.44258	7.60745	16.1825	49.8488	31.2973	17.0167	17.5172
Trial 3	1	INSULIN	1	Hidden platform	14.7144			trial 3	14.7144	4.20412	16.4828	7.60745	22.6889	13.8803	8.4416	5.90578
Trial 4	1	INSULIN	1	Hidden platform	11.945			trial 4	11.945	7.10696	3.3366	43.3424	4.50441	6.50637	49.2148	5.90578
Trial 5	1	INSULIN	2	Hidden platform	48.7477
Trial 6	1	INSULIN	2	Hidden platform	9.44258			average	21.0539	17.3753	26.234	30.2713	23.6565	34.367	30.972	19.3439
Trial 7	1	INSULIN	2	Hidden platform	4.20412
Trial 8	1	INSULIN	2	Hidden platform	7.10696
Trial 9	1	INSULIN	3	Hidden platform	77.5092
Trial 10	1	INSULIN	3	Hidden platform	7.60745				DAY1
Trial 11	1	INSULIN	3	Hidden platform	16.4828			Insulin 1	21.0539
Trial 12	1	INSULIN	3	Hidden platform	3.3366			Insulin 2	17.3753
Trial 13	1	INSULIN	4	Hidden platform	53.9528			Insulin 3	26.234
Trial 14	1	INSULIN	4	Hidden platform	16.1825			Insulin 4	30.2713
Trial 15	1	INSULIN	4	Hidden platform	7.60745			Insulin 5	23.6565
Trial 16	1	INSULIN	4	Hidden platform	43.3424			Insulin 6	34.367
Trial 17	1	INSULIN	5	Hidden platform	17.5839			Insulin 7	30.972
Trial 18	1	INSULIN	5	Hidden platform	49.8488			Insulin 8	19.3439
Trial 19	1	INSULIN	5	Hidden platform	22.6889
Trial 20	1	INSULIN	5	Hidden platform	4.50441
Trial 21	1	INSULIN	6	Hidden platform	85.784
Trial 22	1	INSULIN	6	Hidden platform	31.2973
Trial 23	1	INSULIN	6	Hidden platform	13.8803
Trial 24	1	INSULIN	6	Hidden platform	6.50637
Trial 25	1	INSULIN	7	Hidden platform	49.2148
Trial 26	1	INSULIN	7	Hidden platform	17.0167
Trial 27	1	INSULIN	7	Hidden platform	8.4416
Trial 28	1	INSULIN	7	Hidden platform	49.2148
Trial 29	1	INSULIN	8	Hidden platform	48.047
Trial 30	1	INSULIN	8	Hidden platform	17.5172
Trial 31	1	INSULIN	8	Hidden platform	5.90578
Trial 32	1	INSULIN	8	Hidden platform	5.90578

## Sheet: DAY2
	Independent Variable	Independent Variable	Independent Variable	Independent Variable	In zone
	Independent Variable	Independent Variable	Independent Variable	Independent Variable	Arena / Center-point
	Day	GROUP STUDY	NUMBER	Test Typye	Cumulative Duration			Insulin 1	Insulin 2	Insulin 3	Insulin 4	Insulin 5	Insulin 6	Insulin 7	Insulin 8
					s		trial 1	4.13738	3.90382	47.0461	5.30519	35.5014	37.6035	18.8852	25.6918
Trial 1	2	INSULIN	1	Hidden platform	4.13738		trial 2	23.8901	6.10598	4.57114	19.8861	15.2816	6.20608	21.0539	25.6918
Trial 2	2	INSULIN	1	Hidden platform	23.8901		trial 3	10.5103	6.80078	21.4543	1.93523	4.50441	2.73601	18.8852	18.8852
Trial 3	2	INSULIN	1	Hidden platform	10.5103		trial 4	16.2492	7.67026	88.52	52.9518	14.0471	3.77036	21.0539	18.8852
Trial 4	2	INSULIN	1	Hidden platform	16.2492
Trial 5	2	INSULIN	2	Hidden platform	3.90382		average	13.6967	6.12021	40.3979	20.0196	17.3336	12.579	19.9695	22.2885
Trial 6	2	INSULIN	2	Hidden platform	6.10598
Trial 7	2	INSULIN	2	Hidden platform	6.80078
Trial 8	2	INSULIN	2	Hidden platform	7.67026			DAY2
Trial 9	2	INSULIN	3	Hidden platform	47.0461		Insulin 1	13.6967
Trial 10	2	INSULIN	3	Hidden platform	4.57114		Insulin 2	6.12021
Trial 11	2	INSULIN	3	Hidden platform	21.4543		Insulin 3	40.3979
Trial 12	2	INSULIN	3	Hidden platform	88.52		Insulin 4	20.0196
Trial 13	2	INSULIN	4	Hidden platform	5.30519		Insulin 5	17.3336
Trial 14	2	INSULIN	4	Hidden platform	19.8861		Insulin 6	12.579
Trial 15	2	INSULIN	4	Hidden platform	1.93523		Insulin 7	19.9695
Trial 16	2	INSULIN	4	Hidden platform	52.9518		Insulin 8	22.2885
Trial 17	2	INSULIN	5	Hidden platform	35.5014
Trial 18	2	INSULIN	5	Hidden platform	15.2816
Trial 19	2	INSULIN	5	Hidden platform	4.50441
Trial 20	2	INSULIN	5	Hidden platform	14.0471
Trial 21	2	INSULIN	6	Hidden platform	37.6035
Trial 22	2	INSULIN	6	Hidden platform	6.20608
Trial 23	2	INSULIN	6	Hidden platform	2.73601
Trial 24	2	INSULIN	6	Hidden platform	3.77036
Trial 25	2	INSULIN	7	Hidden platform	18.8852
Trial 26	2	INSULIN	7	Hidden platform	21.0539
Trial 27	2	INSULIN	7	Hidden platform	18.8852
Trial 28	2	INSULIN	7	Hidden platform	21.0539
Trial 29	2	INSULIN	8	Hidden platform	25.6918
Trial 30	2	INSULIN	8	Hidden platform	25.6918
Trial 31	2	INSULIN	8	Hidden platform	18.8852
Trial 32	2	INSULIN	8	Hidden platform	18.8852

## Sheet: DAY3
	Independent Variable	Independent Variable	Independent Variable	Independent Variable	In zone
	Independent Variable	Independent Variable	Independent Variable	Independent Variable	Arena / Center-point
	Day	GROUP STUDY	NUMBER	Test Typye	Cumulative Duration
					s				Insulin 1	Insulin 2	Insulin 3	Insulin 4	Insulin 5	Insulin 6	Insulin 7	Insulin 8
Trial 1	3	INSULIN	1	Hidden platform	19.3523			trial 1	19.3523	52.6849	2.70265	26.259	9.64277	27.9607	33.9332	23.9568
Trial 2	3	INSULIN	1	Hidden platform	5.33856			trial 2	5.33856	4.50441	9.04219	2.50245	6.53974	11.7115	8.10794	5.0049
Trial 3	3	INSULIN	1	Hidden platform	15.3052			trial 3	15.3052	11.1109	5.33856	10.7439	23.37	17.2836	7.30715	4.40431
Trial 4	3	INSULIN	1	Hidden platform	5.87242			trial 4	5.87242	4.03729	3.36997	4.67124	2.50245	3.77036	6.00588	5.07163
Trial 5	3	INSULIN	2	Hidden platform	52.6849
Trial 6	3	INSULIN	2	Hidden platform	4.50441			average	11.4671	18.0844	5.11334	11.0441	10.5137	15.1815	13.8385	9.60941
Trial 7	3	INSULIN	2	Hidden platform	11.1109
Trial 8	3	INSULIN	2	Hidden platform	4.03729
Trial 9	3	INSULIN	3	Hidden platform	2.70265				DAY3
Trial 10	3	INSULIN	3	Hidden platform	9.04219			Insulin 1	11.4671
Trial 11	3	INSULIN	3	Hidden platform	5.33856			Insulin 2	18.0844
Trial 12	3	INSULIN	3	Hidden platform	3.36997			Insulin 3	5.11334
Trial 13	3	INSULIN	4	Hidden platform	26.259			Insulin 4	11.0441
Trial 14	3	INSULIN	4	Hidden platform	2.50245			Insulin 5	10.5137
Trial 15	3	INSULIN	4	Hidden platform	10.7439			Insulin 6	15.1815
Trial 16	3	INSULIN	4	Hidden platform	4.67124			Insulin 7	13.8385
Trial 17	3	INSULIN	5	Hidden platform	9.64277			Insulin 8	9.60941
Trial 18	3	INSULIN	5	Hidden platform	6.53974
Trial 19	3	INSULIN	5	Hidden platform	23.37
Trial 20	3	INSULIN	5	Hidden platform	2.50245
Trial 21	3	INSULIN	6	Hidden platform	27.9607
Trial 22	3	INSULIN	6	Hidden platform	11.7115
Trial 23	3	INSULIN	6	Hidden platform	17.2836
Trial 24	3	INSULIN	6	Hidden platform	3.77036
Trial 25	3	INSULIN	7	Hidden platform	33.9332
Trial 26	3	INSULIN	7	Hidden platform	8.10794
Trial 27	3	INSULIN	7	Hidden platform	7.30715
Trial 28	3	INSULIN	7	Hidden platform	6.00588
Trial 29	3	INSULIN	8	Hidden platform	23.9568
Trial 30	3	INSULIN	8	Hidden platform	5.0049
Trial 31	3	INSULIN	8	Hidden platform	4.40431
Trial 32	3	INSULIN	8	Hidden platform	5.07163
