# Supplementary material for: Investigating the role of P38, JNK and ERK in LPS induced hippocampal insulin resistance and spatial memory impairment: effects of insulin treatment
Source: EXCLI J. 2018 Aug 20;17:825–39. doi: 10.17179/excli2018-1387 (PMC6141830; doi:10.17179/excli2018-1387)
Supplement: Supplementary table 5 [file EXCLI-17-825-s-005.xlsx]

## Sheet: CONT
	Independent Variable	Independent Variable	Independent Variable	Independent Variable	Velocity
	Independent Variable	Independent Variable	Independent Variable	Independent Variable	Center-point
	Day	GROUP STUDY	NUMBER	Test Typye	Mean
					cm/s
Trial 1	4	CONTROL	1	Probe	25.5934
Trial 2	4	CONTROL	2	Probe	32.437
Trial 3	4	CONTROL	3	Probe	27.3002
Trial 4	4	CONTROL	4	Probe	23.8263
Trial 5	4	CONTROL	5	Probe	34.82
Trial 6	4	CONTROL	6	Probe	26.0762
Trial 7	4	CONTROL	7	Probe	28.6557
Trial 8	4	CONTROL	8	Probe	24.9856
Trial 9	4	CONTROL	9	Probe	23.9264
Trial 10	4	CONTROL	10	Probe	34.2646
Trial 11	4	CONTROL	11	Probe	33.0583
Trial 12	4	CONTROL	12	Probe	28.9605

## Sheet: LPS
	Independent Variable	Independent Variable	Independent Variable	Independent Variable	Velocity
	Independent Variable	Independent Variable	Independent Variable	Independent Variable	Center-point
	Day	GROUP STUDY	NUMBER	Test Typye	Mean
					cm/s
Trial 1	4	LPS	1	Probe	25.5272
Trial 2	4	LPS	2	Probe	25.229
Trial 3	4	LPS	3	Probe	27.1969
Trial 4	4	LPS	4	Probe	24.8099
Trial 5	4	LPS	5	Probe	30.8484
Trial 6	4	LPS	6	Probe	26.1879
Trial 7	4	LPS	7	Probe	26.3655
Trial 8	4	LPS	8	Probe	27.123
Trial 9	4	LPS	9	Probe	31.7592
Trial 10	4	LPS	10	Probe	29.3092

## Sheet: LPS+INS
	Independent Variable	Independent Variable	Independent Variable	Independent Variable	Velocity
	Independent Variable	Independent Variable	Independent Variable	Independent Variable	Center-point
	Day	GROUP STUDY	NUMBER	Test Typye	Mean
					cm/s
Trial 1	4	LPS+INSULIN	1	Probe	29.4961
Trial 2	4	LPS+INSULIN	2	Probe	32.4344
Trial 3	4	LPS+INSULIN	3	Probe	28.1873
Trial 4	4	LPS+INSULIN	4	Probe	26.0552
Trial 5	4	LPS+INSULIN	5	Probe	25.2043
Trial 6	4	LPS+INSULIN	6	Probe	25.4117
Trial 7	4	LPS+INSULIN	7	Probe	30.4833
Trial 8	4	LPS+INSULIN	8	Probe	31.1247
Trial 9	4	LPS+INSULIN	9	Probe	28.6915
Trial 10	4	LPS+INSULIN	10	Probe	28.9117
Trial 11	4	LPS+INSULIN	11	Probe	24.0631

## Sheet: INS
	Independent Variable	Independent Variable	Independent Variable	Independent Variable	Velocity
	Independent Variable	Independent Variable	Independent Variable	Independent Variable	Center-point
	Day	GROUP STUDY	NUMBER	Test Typye	Mean
					cm/s
Trial 1	4	INSULIN	1	Probe	27.7867
Trial 2	4	INSULIN	2	Probe	28.1019
Trial 3	4	INSULIN	3	Probe	26.2156
Trial 4	4	INSULIN	4	Probe	28.1717
Trial 5	4	INSULIN	5	Probe	20.3212
Trial 6	4	INSULIN	6	Probe	26.5173
Trial 7	4	INSULIN	7	Probe	27.2372
Trial 8	4	INSULIN	8	Probe	27.3986
