# Supplementary material for: Investigating the role of P38, JNK and ERK in LPS induced hippocampal insulin resistance and spatial memory impairment: effects of insulin treatment
Source: EXCLI J. 2018 Aug 20;17:825–39. doi: 10.17179/excli2018-1387 (PMC6141830; doi:10.17179/excli2018-1387)
Supplement: Supplementary table 6 [file EXCLI-17-825-s-006.xlsx]

## Sheet: CONTROL
	Independent Variable	Independent Variable	Independent Variable	Independent Variable	In zone
	Independent Variable	Independent Variable	Independent Variable	Independent Variable	Arena / Center-point
	Day	GROUP STUDY	NUMBER	Test Typye	Cumulative Duration
					s			CONT1	CONT2	CONT3	CONT4	CONT5	CONT6	CONT7	CONT8	CONT9	CONT10	CONT11	CONT12
Trial 1	4	CONTROL	1	VISIBLE	2.50245		Trial 1	2.50245	7.27379	14.2473	59.6584	48.0137	10.8773	24.1236	14.2473	25.6585	25.4249	4.40431	8.20804
Trial 2	4	CONTROL	1	VISIBLE	2.60255		Trial 2	2.60255	3.60353	5.57212	2.80274	12.8793	38.9048	5.37193	5.57212	4.00392	7.94111	7.47398	3.60353
Trial 3	4	CONTROL	1	VISIBLE	4.67124		Trial 3	4.67124	7.50735	4.47104	21.3209	4.60451	35.0343	5.43866	4.47104	21.0873	2.60255	2.60255	11.1109
Trial 4	4	CONTROL	1	VISIBLE	8.17467		Trial 4	8.17467	7.10696	2.56918	10.8773	16.4828	17.684	5.97251	2.56918	16.049	5.63885	14.2473	5.37193
Trial 5	4	CONTROL	2	VISIBLE	7.27379
Trial 6	4	CONTROL	2	VISIBLE	3.60353		Average	4.48773	6.37291	6.71491	23.6648	20.4951	25.6251	10.2267	6.71491	16.6997	10.4019	7.18203	7.0736
Trial 7	4	CONTROL	2	VISIBLE	7.50735
Trial 8	4	CONTROL	2	VISIBLE	7.10696			4.48773	6.37291	6.71491	23.6648	20.4951	25.6251	10.2267	6.71491	16.6997	10.4019	7.18203	7.0736
Trial 9	4	CONTROL	3	VISIBLE	14.2473
Trial 10	4	CONTROL	3	VISIBLE	5.57212
Trial 11	4	CONTROL	3	VISIBLE	4.47104		CONT1	4.48773
Trial 12	4	CONTROL	3	VISIBLE	2.56918		CONT2	6.37291
Trial 13	4	CONTROL	4	VISIBLE	59.6584		CONT3	6.71491
Trial 14	4	CONTROL	4	VISIBLE	2.80274		CONT4	23.6648
Trial 15	4	CONTROL	4	VISIBLE	21.3209		CONT5	20.4951
Trial 16	4	CONTROL	4	VISIBLE	10.8773		CONT6	25.6251
Trial 17	4	CONTROL	5	VISIBLE	48.0137		CONT7	10.2267
Trial 18	4	CONTROL	5	VISIBLE	12.8793		CONT8	6.71491
Trial 19	4	CONTROL	5	VISIBLE	4.60451		CONT9	16.6997
Trial 20	4	CONTROL	5	VISIBLE	16.4828		CONT10	10.4019
Trial 21	4	CONTROL	6	VISIBLE	10.8773		CONT11	7.18203
Trial 22	4	CONTROL	6	VISIBLE	38.9048		CONT12	7.0736
Trial 23	4	CONTROL	6	VISIBLE	35.0343
Trial 24	4	CONTROL	6	VISIBLE	17.684
Trial 25	4	CONTROL	7	VISIBLE	24.1236
Trial 26	4	CONTROL	7	VISIBLE	5.37193
Trial 27	4	CONTROL	7	VISIBLE	5.43866
Trial 28	4	CONTROL	7	VISIBLE	5.97251
Trial 29	4	CONTROL	8	VISIBLE	14.2473
Trial 30	4	CONTROL	8	VISIBLE	5.57212
Trial 31	4	CONTROL	8	VISIBLE	4.47104
Trial 32	4	CONTROL	8	VISIBLE	2.56918
Trial 33	4	CONTROL	9	VISIBLE	25.6585
Trial 34	4	CONTROL	9	VISIBLE	4.00392
Trial 35	4	CONTROL	9	VISIBLE	21.0873
Trial 36	4	CONTROL	9	VISIBLE	16.049
Trial 37	4	CONTROL	10	VISIBLE	25.4249
Trial 38	4	CONTROL	10	VISIBLE	7.94111
Trial 39	4	CONTROL	10	VISIBLE	2.60255
Trial 40	4	CONTROL	10	VISIBLE	5.63885
Trial 41	4	CONTROL	11	VISIBLE	4.40431
Trial 42	4	CONTROL	11	VISIBLE	7.47398
Trial 43	4	CONTROL	11	VISIBLE	2.60255
Trial 44	4	CONTROL	11	VISIBLE	14.2473
Trial 45	4	CONTROL	12	VISIBLE	8.20804
Trial 46	4	CONTROL	12	VISIBLE	3.60353
Trial 47	4	CONTROL	12	VISIBLE	11.1109
Trial 48	4	CONTROL	12	VISIBLE	5.37193

## Sheet: LPS
	Independent Variable	Independent Variable	Independent Variable	Independent Variable	In zone
	Independent Variable	Independent Variable	Independent Variable	Independent Variable	Arena / Center-point
	Day	GROUP STUDY	NUMBER	Test Typye	Cumulative Duration				LPS1	LPS2	LPS3	LPS4	LPS5	LPS6	LPS7	LPS8	LPS9	LPS10
					s			Trial 1	51.3836	3.19171	4.90438	7.87438	16.2826	17.0167	24.8577	27.1933	4.90524	2.26889
Trial 1	4	LPS	1	VISIBLE	51.3836			Trial 2	3.40333	5.23861	4.30123	2.53582	8.00784	12.7458	18.3513	6.17271	4.30421	6.30617
Trial 2	4	LPS	1	VISIBLE	3.40333			Trial 3	7.90774	8.01475	6.68026	2.63591	5.70559	7.40725	8.74189	11.1431	6.6732	3.06967
Trial 3	4	LPS	1	VISIBLE	7.90774			Trial 4	4.43768	4.73254	6.03515	0.533856	12.1452	8.4416	20.5201	6.94129	6.03925	5.30519
Trial 4	4	LPS	1	VISIBLE	4.43768
Trial 5	4	LPS	2	VISIBLE	3.19171			Average	16.7831	5.2944	5.48025	3.39499	10.5353	11.4028	18.1177	12.8626	5.48048	4.23748
Trial 6	4	LPS	2	VISIBLE	5.23861
Trial 7	4	LPS	2	VISIBLE	8.01475
Trial 8	4	LPS	2	VISIBLE	4.73254			LPS1	16.7831
Trial 9	4	LPS	3	VISIBLE	4.90438			LPS2	5.2944
Trial 10	4	LPS	3	VISIBLE	4.30123			LPS3	5.48025
Trial 11	4	LPS	3	VISIBLE	6.68026			LPS4	3.39499
Trial 12	4	LPS	3	VISIBLE	6.03515			LPS5	10.5353
Trial 13	4	LPS	4	VISIBLE	7.87438			LPS6	11.4028
Trial 14	4	LPS	4	VISIBLE	2.53582			LPS7	18.1177
Trial 15	4	LPS	4	VISIBLE	2.63591			LPS8	12.8626
Trial 16	4	LPS	4	VISIBLE	0.533856			LPS9	5.48048
Trial 17	4	LPS	5	VISIBLE	16.2826			LPS10	4.23748
Trial 18	4	LPS	5	VISIBLE	8.00784
Trial 19	4	LPS	5	VISIBLE	5.70559				9.35892
Trial 20	4	LPS	5	VISIBLE	12.1452
Trial 21	4	LPS	6	VISIBLE	17.0167
Trial 22	4	LPS	6	VISIBLE	12.7458
Trial 23	4	LPS	6	VISIBLE	7.40725
Trial 24	4	LPS	6	VISIBLE	8.4416
Trial 25	4	LPS	7	VISIBLE	24.8577
Trial 26	4	LPS	7	VISIBLE	18.3513
Trial 27	4	LPS	7	VISIBLE	8.74189
Trial 28	4	LPS	7	VISIBLE	20.5201
Trial 29	4	LPS	8	VISIBLE	27.1933
Trial 30	4	LPS	8	VISIBLE	6.17271
Trial 31	4	LPS	8	VISIBLE	11.1431
Trial 32	4	LPS	8	VISIBLE	6.94129
Trial 33	4	LPS	9	VISIBLE	4.90524
Trial 34	4	LPS	9	VISIBLE	4.30421
Trial 35	4	LPS	9	VISIBLE	6.6732
Trial 36	4	LPS	9	VISIBLE	6.03925
Trial 37	4	LPS	10	VISIBLE	2.26889
Trial 38	4	LPS	10	VISIBLE	6.30617
Trial 39	4	LPS	10	VISIBLE	3.06967
Trial 40	4	LPS	10	VISIBLE	5.30519

## Sheet: LPS+INS
	Independent Variable	Independent Variable	Independent Variable	Independent Variable	Independent Variable	In zone
	Independent Variable	Independent Variable	Independent Variable	Independent Variable	Independent Variable	Arena / Center-point
	Day	GROUP STUDY	Group	NUMBER	Test Typye	Cumulative Duration
						s				L+IN 1	L+IN 2	L+IN 3	L+IN 4	L+IN 5	L+IN 6	L+IN 7	L+IN 8	L+IN 9	L+IN 10	L+IN 11
Trial 1	4	LPS+INSULIN	M	1	VISIBLE	3.73699			Trial 1	3.73699	25.2914	9.07555	7.80764	7.84101	4.57114	9.67614	15.0481	11.3111	34.734	2.10206
Trial 2	4	LPS+INSULIN	M	1	VISIBLE	26.893			Trial 2	26.893	2.50245	4.47104	2.23552	3.93719	3.80372	5.37193	10.8773	2.70265	20.8871	2.66928
Trial 3	4	LPS+INSULIN	M	1	VISIBLE	26.1256			Trial 3	26.1256	4.63787	2.23552	3.36997	19.6526	3.60353	4.87144	5.30519	2.26889	24.6241	2.66928
Trial 4	4	LPS+INSULIN	M	1	VISIBLE	55.0873			Trial 4	55.0873	2.10206	5.70559	10.8773	1.80176	5.30519	25.5584	4.77134	11.0775	1.6683	23.7566
Trial 5	4	LPS+INSULIN	N	2	VISIBLE	25.2914
Trial 6	4	LPS+INSULIN	N	2	VISIBLE	2.50245			Average	27.9607	8.63345	5.37193	6.07261	8.30814	4.3209	11.3695	9.00048	6.84004	20.4784	7.79931
Trial 7	4	LPS+INSULIN	N	2	VISIBLE	4.63787
Trial 8	4	LPS+INSULIN	N	2	VISIBLE	2.10206
Trial 9	4	LPS+INSULIN	N	3	VISIBLE	9.07555
Trial 10	4	LPS+INSULIN	N	3	VISIBLE	4.47104
Trial 11	4	LPS+INSULIN	N	3	VISIBLE	2.23552			L+IN 1	27.9607
Trial 12	4	LPS+INSULIN	N	3	VISIBLE	5.70559			L+IN 2	8.63345
Trial 13	4	LPS+INSULIN	N	4	VISIBLE	7.80764			L+IN 3	5.37193
Trial 14	4	LPS+INSULIN	N	4	VISIBLE	2.23552			L+IN 4	6.07261
Trial 15	4	LPS+INSULIN	N	4	VISIBLE	3.36997			L+IN 5	8.30814
Trial 16	4	LPS+INSULIN	N	4	VISIBLE	10.8773			L+IN 6	4.3209
Trial 17	4	LPS+INSULIN	N	5	VISIBLE	7.84101			L+IN 7	11.3695
Trial 18	4	LPS+INSULIN	N	5	VISIBLE	3.93719			L+IN 8	9.00048
Trial 19	4	LPS+INSULIN	N	5	VISIBLE	19.6526			L+IN 9	6.84004
Trial 20	4	LPS+INSULIN	N	5	VISIBLE	1.80176			L+IN 10	20.4784
Trial 21	4	LPS+INSULIN	O	6	VISIBLE	4.57114			L+IN 11	7.79931
Trial 22	4	LPS+INSULIN	O	6	VISIBLE	3.80372
Trial 23	4	LPS+INSULIN	O	6	VISIBLE	3.60353
Trial 24	4	LPS+INSULIN	O	6	VISIBLE	5.30519
Trial 25	4	LPS+INSULIN	O	7	VISIBLE	9.67614
Trial 26	4	LPS+INSULIN	O	7	VISIBLE	5.37193
Trial 27	4	LPS+INSULIN	O	7	VISIBLE	4.87144
Trial 28	4	LPS+INSULIN	O	7	VISIBLE	25.5584
Trial 29	4	LPS+INSULIN	O	8	VISIBLE	15.0481
Trial 30	4	LPS+INSULIN	O	8	VISIBLE	10.8773
Trial 31	4	LPS+INSULIN	O	8	VISIBLE	5.30519
Trial 32	4	LPS+INSULIN	O	8	VISIBLE	4.77134
Trial 33	4	LPS+INSULIN	O	9	VISIBLE	11.3111
Trial 34	4	LPS+INSULIN	O	9	VISIBLE	2.70265
Trial 35	4	LPS+INSULIN	O	9	VISIBLE	2.26889
Trial 36	4	LPS+INSULIN	O	9	VISIBLE	11.0775
Trial 37	4	LPS+INSULIN	Q	10	VISIBLE	34.734
Trial 38	4	LPS+INSULIN	Q	10	VISIBLE	20.8871
Trial 39	4	LPS+INSULIN	Q	10	VISIBLE	24.6241
Trial 40	4	LPS+INSULIN	Q	10	VISIBLE	1.6683
Trial 41	4	LPS+INSULIN	Q	11	VISIBLE	2.10206
Trial 42	4	LPS+INSULIN	Q	11	VISIBLE	2.66928
Trial 43	4	LPS+INSULIN	Q	11	VISIBLE	2.66928
Trial 44	4	LPS+INSULIN	Q	11	VISIBLE	23.7566

## Sheet: INS
	Independent Variable	Independent Variable	Independent Variable	Independent Variable	In zone
	Independent Variable	Independent Variable	Independent Variable	Independent Variable	Arena / Center-point
	Day	GROUP STUDY	NUMBER	Test Typye	Cumulative Duration
					s			INS 1	INS 2	INS 3	INS 4	INS 5	INS 6	INS 7	INS 8
Trial 1	4	INSULIN	1	VISIBLE	29.1952		Trial 1	29.1952	5.80568	4.47104	1.10108	15.7488	7.34052	18.0176	8.57506
Trial 2	4	INSULIN	1	VISIBLE	14.0805		Trial 2	14.0805	30.8302	8.97545	3.03631	2.03533	4.30421	10.2767	2.26889
Trial 3	4	INSULIN	1	VISIBLE	5.13836		Trial 3	5.13836	9.00882	3.20314	5.47202	2.03533	2.90284	9.34248	9.07555
Trial 4	4	INSULIN	1	VISIBLE	6.33954		Trial 4	6.33954	15.1482	2.66928	24.2237	7.07359	4.37095	7.60745	24.0903
Trial 5	4	INSULIN	2	VISIBLE	5.80568
Trial 6	4	INSULIN	2	VISIBLE	30.8302		Average	13.6884	15.1982	4.82973	8.45828	6.72326	4.72963	11.3111	11.0024
Trial 7	4	INSULIN	2	VISIBLE	9.00882
Trial 8	4	INSULIN	2	VISIBLE	15.1482
Trial 9	4	INSULIN	3	VISIBLE	4.47104
Trial 10	4	INSULIN	3	VISIBLE	8.97545
Trial 11	4	INSULIN	3	VISIBLE	3.20314		INS 1	13.6884
Trial 12	4	INSULIN	3	VISIBLE	2.66928		INS 2	15.1982
Trial 13	4	INSULIN	4	VISIBLE	1.10108		INS 3	4.82973
Trial 14	4	INSULIN	4	VISIBLE	3.03631		INS 4	8.45828
Trial 15	4	INSULIN	4	VISIBLE	5.47202		INS 5	6.72326
Trial 16	4	INSULIN	4	VISIBLE	24.2237		INS 6	4.72963
Trial 17	4	INSULIN	5	VISIBLE	15.7488		INS 7	11.3111
Trial 18	4	INSULIN	5	VISIBLE	2.03533		INS 8	11.0024
Trial 19	4	INSULIN	5	VISIBLE	2.03533
Trial 20	4	INSULIN	5	VISIBLE	7.07359
Trial 21	4	INSULIN	6	VISIBLE	7.34052
Trial 22	4	INSULIN	6	VISIBLE	4.30421
Trial 23	4	INSULIN	6	VISIBLE	2.90284
Trial 24	4	INSULIN	6	VISIBLE	4.37095
Trial 25	4	INSULIN	7	VISIBLE	18.0176
Trial 26	4	INSULIN	7	VISIBLE	10.2767
Trial 27	4	INSULIN	7	VISIBLE	9.34248
Trial 28	4	INSULIN	7	VISIBLE	7.60745
Trial 29	4	INSULIN	8	VISIBLE	8.57506
Trial 30	4	INSULIN	8	VISIBLE	2.26889
Trial 31	4	INSULIN	8	VISIBLE	9.07555
Trial 32	4	INSULIN	8	VISIBLE	24.0903
