# Supplementary material for: Investigating the role of P38, JNK and ERK in LPS induced hippocampal insulin resistance and spatial memory impairment: effects of insulin treatment
Source: EXCLI J. 2018 Aug 20;17:825–39. doi: 10.17179/excli2018-1387 (PMC6141830; doi:10.17179/excli2018-1387)
Supplement: Supplementary table 7 [file EXCLI-17-825-s-007.xlsx]

## Sheet: HIDDEN PLATFORM
	LPS	DAY1	DAY2	DAY3			CONTROL	DAY1	DAY2	DAY3			LPS+INSULIN	DAY1	DAY2	DAY3		INSULIN	DAY1	DAY2	DAY3
	LPS1	70.0436	87.9611	37.053			CONT1	39.6972	26.4092	17.3587			L+IN 1	21.9548	24.1014	8.0829		INS 1	21.0539	13.6967	11.4671
	LPS2	87.9945	58.3989	23.6128			CONT2	22.0216	21.2208	16.9833			L+IN 2	61.602	13.4715	23.8984		INS 2	17.3753	6.12021	18.0844
	LPS3	85.2584	77.284	24.9411			CONT3	37.4283	39.9391	45.0858			L+IN 3	26.7762	14.6643	15.4318		INS 3	26.234	40.3979	5.11334
	LPS4	17.9842	13.2046	5.23846			CONT4	40.7399	11.0692	8.17466			L+IN 4	44.5686	9.41756	7.36555		INS 4	30.2713	20.0196	11.0441
	LPS5	45.8866	41.2654	5.24681			CONT5	35.6683	24.7409	34.8758			L+IN 5	13.972	10.4602	9.60939		INS 5	23.6565	17.3336	10.5137
	LPS6	11.578	25.0829	20.6119			CONT6	27.2016	13.8636	7.76594			L+IN 6	17.1084	7.83266	8.49999		INS 6	34.367	12.579	15.1815
	LPS7	53.4357	22.0049	7.81599			CONT7	26.3424	14.9229	12.7625			L+IN 7	57.6815	63.1285	17.7006		INS 7	30.972	19.9695	13.8385
	LPS8	26.4843	30.4131	5.84739			CONT8	57.2644	25.7252	9.58438			L+IN 8	45.8949	28.7281	10.0932		INS 8	19.3439	22.2885	9.60941
	LPS9	79.5362	71.1864	4.62119			CONT9	11.1359	11.9534	8.47496			L+IN 9	18.3429	8.54168	10.5436
	LPS10	75.2237	76.6167	23.5898			CONT10	11.7699	19.5942	8.6418			L+IN 10	43.3258	19.5441	13.8803
							CONT11	29.5873	14.6227	6.84002			L+IN 11	49.9155	27.9441	6.07261
							CONT12	46.2369	16.8915	8.75857
	AVERAGE	55.3425	50.3418	15.8578			AVERAGE	32.0911	20.0794	15.4422			AVERAGE	36.4675	20.7122	11.9253		AVERAGE	25.4092	19.0506	11.8565
	SEM	9.06437	8.5833	3.63741			SEM	3.91619	2.37091	3.51312			SEM	5.20317	4.82816	1.60962		SEM	2.15007	3.55734	1.38167

## Sheet: Speed
Speed
		CONTROL	LPS	LPS+INSULIN	INSULIN
	RAT -1	25.5934	25.5272	29.4961	27.7867
	RAT -2	32.437	25.229	32.4344	28.1019
	RAT -3	27.3002	27.1969	28.1873	26.2156
	RAT -4	23.8263	24.8099	26.0552	28.1717
	RAT -5	34.82	30.8484	25.2043	20.3212
	RAT -6	26.0762	26.1879	25.4117	26.5173
	RAT -7	28.6557	26.3655	30.4833	27.2372
	RAT -8	24.9856	27.123	31.1247	27.3986
	RAT -9	23.9264	31.7592	28.6915
	RAT -10	34.2646	29.3092	28.9117
	RAT -11	33.0583		24.0631
	RAT -12	28.9605
	Average	28.6587	27.4356	28.1876	26.4688

## Sheet: VISIBLE
VISIBLE
	CONTROL	LPS	LPS+INSULIN	INSULIN
RAT -1	4.48773	16.7831	27.9607	13.6884
RAT -2	6.37291	5.2944	8.63345	15.1982
RAT -3	6.71491	5.48025	5.37193	4.82973
RAT -4	23.6648	3.39499	6.07261	8.45828
RAT -5	20.4951	10.5353	8.30814	6.72326
RAT -6	25.6251	11.4028	4.3209	4.72963
RAT -7	10.2267	18.1177	11.3695	11.3111
RAT -8	6.71491	12.8626	9.00048	11.0024
RAT -9	16.6997	5.48048	6.84004
RAT -10	10.4019	4.23748	20.4784
RAT -11	7.18203		7.79931
RAT -12	7.0736
Average	12.1383	9.35892	10.5596	9.49263
