# Supplementary material for: Investigating the role of P38, JNK and ERK in LPS induced hippocampal insulin resistance and spatial memory impairment: effects of insulin treatment
Source: EXCLI J. 2018 Aug 20;17:825–39. doi: 10.17179/excli2018-1387 (PMC6141830; doi:10.17179/excli2018-1387)
Supplement: Supplementary table 8 [file EXCLI-17-825-s-008.xlsx]

## Sheet: training
MEAN
		DAY1	DAY2	DAY3
	Control	32.0911	20.0794	15.4422
	LPS	55.3425	50.3418	15.8578
	LPS + Insulin	36.4675	20.7122	11.9253
	Insulin 3mU	25.4092	19.0506	11.8565
SEM
		DAY1	DAY2	DAY3
	Control	3.91619	2.37091	3.51312
	LPS	9.06437	8.5833	3.63687
	LPS + Insulin	5.20317	4.82816	1.60962
	Insulin 3mU	2.15007	3.55734	1.38167

## Sheet: speed
		Control		28.6587		1.205
		LPS		27.3346		0.7608
		LPS + Insulin		28.1876		0.8123
		Insulin (3mU)		26.4688		0.9124

## Sheet: visible
		Control		12.1383		2.155
		LPS		9.359		1.693
		LPS + Insulin		10.56		2.175
		Insulin (3mU)		9.4926		1.395
