# Supplementary material for: Investigating the role of P38, JNK and ERK in LPS induced hippocampal insulin resistance and spatial memory impairment: effects of insulin treatment
Source: EXCLI J. 2018 Aug 20;17:825–39. doi: 10.17179/excli2018-1387 (PMC6141830; doi:10.17179/excli2018-1387)
Supplement: Supplementary table 9 [file EXCLI-17-825-s-009.xlsx]

## Sheet: AKT
		phospho	phospho	phospho		TOTAL	TOTAL	TOTAL			P.AKT	TOTAL
														phospho/total ratio
		raw data		Normalized to control		raw data		Normalized to control						RATIO
	CONT 1	66405.7		1		60758.4		1			1	1		1				1	1	1	1
	LPS1	40700.2		0.612902		57891		0.952806			0.612902	0.952806		0.64326				0.64326	0.728354	0.69603	0.749567
	LPS+INS 1	61976.4		0.9333		50292.3		0.827742			0.9333	0.827742		1.12753				1.12753	0.961475	0.805623	0.899174
	INS 1	62738.1		0.94477		52421.2		0.86278			0.94477	0.86278		1.09503				1.09503	1.05453	0.875646	0.959911
	CONT 2	66387		1		59652.4		1			1	1		1
	LPS2	41926.7		0.631549		51724.1		0.867092			0.631549	0.867092		0.728354
	LPS+INS 2	66201.6		0.997206		61869.3		1.03716			0.997206	1.03716		0.961475
	INS 2	50645.5		0.762883		43154.4		0.723431			0.762883	0.723431		1.05453
														RATIO
	CONT 3	57991.9		1		68969.4		1			1	1		1
	LPS3	38725.2		0.667769		66169		0.959396			0.667769	0.959396		0.69603
	LPS+INS 3	44331.2		0.764438		65443.6		0.948879			0.764438	0.948879		0.805623
	INS 3	51987.3		0.896459		70608.7		1.02377			0.896459	1.02377		0.875646
	CONT 4		47515.6	1		56673.7		1			1	1		1
	LPS4		35738.3	0.75214		56868.2		1.00343			0.75214	1.00343		0.749567
	LPS+INS 4		59651.6	1.25541		79126.9		1.39618			1.25541	1.39618		0.899174
	INS 4		39833	0.838314		49494.5		0.873325			0.838314	0.873325		0.959911
				SEM
	CONTROL	1		0
	LPS	0.704303		0.02313
	LPS + INSULIN	0.948449		0.06774
	INSULIN	0.99628		0.04918

## Sheet: ERK
	phospho		phospho		TOTAL		TOTAL			B2_P.EERK	TOTAL
	raw data		Normalized to control		raw data		Normalized to control						RATIO
CONT 1	27883.7		1		45532.5		1			1	1		1			1	1	1	1
LPS1	22257.2		0.798215		35122.8		0.77138			0.798215	0.77138		1.03479			1.03479	0.981927	0.995751	0.792274
LPS+INS 1	25807.3		0.925534		37226.9		0.817591			0.925534	0.817591		1.13203			1.13203	0.962909	1.05556	0.795318
INS 1	35841.4		1.28539		47362.3		1.04019			1.28539	1.04019		1.23573			1.23573	0.995864	1.12867	0.811747
CONT 2	34995.8		1		27129.7		1			1	1		1
LPS2	42102.5		1.20307		33239.7		1.22522			1.20307	1.22522		0.981927
LPS+INS 2	38821.6		1.10932		31254.8		1.15205			1.10932	1.15205		0.962909
INS 2	36981.4		1.05674		28788		1.06113			1.05674	1.06113		0.995864
CONT 3	49531.3		1		49008.2		1			1	1		1
LPS3	36977.6		0.746551		36743.2		0.749737			0.746551	0.749737		0.995751
LPS+INS 3	48465		0.978472		45429.3		0.926973			0.978472	0.926973		1.05556
INS 3	38589		0.779084		33828.6		0.690264			0.779084	0.690264		1.12867
CONT 4	47943.7		1		28689.6		1			1	1		1
LPS4	46023.4		0.959948		34761.3		1.21164			0.959948	1.21164		0.792274
LPS+INS 4	41735.3		0.870506		31401.9		1.09454			0.870506	1.09454		0.795318
INS 4	34624.8		0.722198		25524.6		0.889683			0.722198	0.889683		0.811747

## Sheet: IRS307
		phospho		phospho		TOTAL		TOTAL			P.IRS	TOTAL
		raw data		Normalized to control		raw data		Normalized to control						RATIO
	CONT 1	9777.87		1		30754.9		1			1	1		1			1	1	1	1
	LPS1	52989.6		5.41934		55764.9		1.8132			5.41934	1.8132		2.98882			2.98882	2.05221	1.25903	4.63893
	LPS+INS 1	27672.3		2.83009		56152.2		1.82579			2.83009	1.82579		1.55006			1.55006	1.37163	0.562509	2.14589
	INS 1	17269.8		1.76621		51053.1		1.66			1.76621	1.66		1.06398			1.06398	1.24863	0.564158	0.849973
	CONT 2	15242.9		1		25839.4		1			1	1		1
	LPS2	64196.6		4.21156		53027.8		2.05221			4.21156	2.05221		2.05221
	LPS+INS 2	28677.8		1.88138		35442.2		1.37163			1.88138	1.37163		1.37163
	INS 2	23764.7		1.55906		32263.7		1.24862			1.55906	1.24862		1.24862
	CONT 3	38677.1		1		38677.1		1			1	1		1
	LPS3	58483.9		1.51211		46451.5		1.20101			1.51211	1.20101		1.25903
	LPS+INS 3	16198.5		0.418815		28796.9		0.744548			0.418815	0.744548		0.562509
	INS 3	14428.3		0.373044		25574.8		0.66124			0.373044	0.66124		0.564158
	CONT 4	9456.61		1		24161.5		1			1	1		1
	LPS4	36483.7		3.85802		20094.1		0.831661			3.85802	0.831661		4.63893
	LPS+INS 4	16781.4		1.77457		19980.6		0.826961			1.77457	0.826961		2.14589
	INS 4	9549.58		1.00983		28705.6		1.18807			1.00983	1.18807		0.849973
							MEAN	SEM
						CONTROL	1	0
						LPS	2.73475	0.7265
						LPS + INSULIN	1.40752	0.3267
						INSULIN	0.931685	0.1471

## Sheet: P38
		phospho		phospho		TOTAL		TOTAL			P.P38	TOTAL
		raw data		Normalized to control		raw data		Normalized to control						RATIO
	CONT 1	33463.2		1		52614.8		1			1	1		1			1	1	1	1
	LPS1	103969		3.10698		52528.6		0.998362			3.10698	0.998362		3.11208			3.11208	3.52252	2.08981	1.83824
	LPS+INS 1	54999.1		1.64357		50290.8		0.955829			1.64357	0.955829		1.71952			1.71952	1.32165	1.24765	0.989098
	INS 1	22242.7		0.664693		39021.4		0.741643			0.664693	0.741643		0.896244			0.896244	0.596285	1.36227	0.681291
	CONT 2	34661		1		31882.1		1			1	1		1
	LPS2	131680		3.79909		34385.4		1.07852			3.79909	1.07852		3.52252
	LPS+INS 2	43725.6		1.26152		30431.6		0.954504			1.26152	0.954504		1.32165
	INS 2	25369.9		0.731945		39135.6		1.22751			0.731945	1.22751		0.596285
	CONT 3	26225.7		1		65688.9		1			1	1		1
	LPS3	45621.6		1.73958		54680.2		0.832412			1.73958	0.832412		2.08981
	LPS+INS 3	29727.1		1.13351		59679.3		0.908514			1.13351	0.908514		1.24765
	INS 3	34195.7		1.3039		62874.4		0.957154			1.3039	0.957154		1.36227
	CONT 4	38844.2		1		23849.2		1			1	1		1
	LPS4	66829.4		1.72045		22321		0.935923			1.72045	0.935923		1.83824
	LPS+INS 4	40146.8		1.03353		24920.6		1.04493			1.03353	1.04493		0.989098
	INS 4	31419		0.808846		28314.4		1.18723			0.808846	1.18723		0.681291
												MEAN		SEM
											CONTROL	1		0
											LPS	2.64066		0.4028
											LPS + INSULIN	1.31948		0.1512
											INSULIN	0.884023		0.1714

## Sheet: JNK
		phospho		phospho		TOTAL		TOTAL			TOTTAL	P.JNK
		raw data		Normalized to control		raw data		Normalized to control						RATIO
	CONT 1	70782.2		1		71033.2		1			1	1		1				1	1	1	1
	LPS1	47210.5		0.666983		55329.8		0.778928			0.666983	0.778928		0.856283				0.856283	0.759042	1.08146	1.38062
	LPS+INS 1	39463.8		0.557538		58529.5		0.823974			0.557538	0.823974		0.676645				0.676645	0.698999	0.937512	0.814389
	INS 1	42329.4		0.598023		62897.5		0.885466			0.598023	0.885466		0.675377				0.675377	0.885767	0.824328	0.561031
	CONT 2	58304		1		58316.3		1			1	1		1
	LPS2	47317.9		0.811572		62352.2		1.06921			0.811572	1.06921		0.759042
	LPS+INS 2	42348.7		0.726343		60597.5		1.03912			0.726343	1.03912		0.698999
	INS 2	47761.4		0.819178		53932.2		0.924823			0.819178	0.924823		0.885767
	CONT 3	57224.7		1		39560.1		1			1	1		1
	LPS3	75251.4		1.31502		48103.6		1.21596			1.31502	1.21596		1.08146
	LPS+INS 3	67727.9		1.18354		49941.7		1.26243			1.18354	1.26243		0.937512
	INS 3	72185.7		1.26144		60537.5		1.53027			1.26144	1.53027		0.824328
	CONT 4	35069.7		1		35026.3		1			1	1		1
	LPS4	60316.9		1.71992		43634.3		1.24576			1.71992	1.24576		1.38062
	LPS+INS 4	44209.7		1.26062		54218.5		1.54794			1.26062	1.54794		0.814389
	INS 4	26859.3		0.765883		47815.6		1.36513			0.765883	1.36513		0.561031
																CONTROL	LPS	LPS + INSULIN	INSULIN
																1	0.856283	0.676645	0.675377
																1	0.759042	0.698999	0.885767
																1	1.08146	0.937512	0.824328
																1	1.38062	0.814389	0.561031
															MEAN	1	1.01935	0.781886	0.736626
															SEM	0.068	0.1381	0.06002	0.07333
